# Supplementary material for: Development of a Wheel-Type In-Pipe Robot Using Continuously Variable Transmission Mechanisms for Pipeline Inspection
Source: Biomimetics (Basel). 2024 Feb 14;9(2):113. doi: 10.3390/biomimetics9020113 (PMC10886735; doi:10.3390/biomimetics9020113)
Supplement: Supplementary file 1 [file biomimetics-09-00113-s001.zip]

Archive with 4 entries (3 files):
- biomimetics-2828215-supplementary/
- biomimetics-2828215-supplementary/video 2_Various diameter pipe experiment.mp4
- biomimetics-2828215-supplementary/video 3_Curve pipe experiment..mp4
- biomimetics-2828215-supplementary/video1_Vertical pipe experiment.mp4
